# Supplementary material for: Language dominance and order of acquisition affect auditory translation priming in heritage speakers
Source: Q J Exp Psychol (Hove). 2022 May 7;76(2):284–93. doi: 10.1177/17470218221091753 (PMC9896266; doi:10.1177/17470218221091753)
Supplement: sj-pdf-2-csv-10.1177_17470218221091753 – Supplemental material for Language dominance and order of acquisition affect auditory translation priming in heritage speakers [file sj-pdf-2-csv-10.1177_17470218221091753.csv]

	subj_private	group	dominance	gender	age	English_AoA	Cantonese_AoA	English_Comfort	Cantonese_Comfort	English_Ed	Cantonese_Ed	English_Live	Cantonese_Live	English_Family_Years	Cantonese_Family_Years	English_Work	Cantonese_Work	English_Friends	Cantonese_Friends	Other_Friends_Percent	English_Family_Percent	Cantonese_Family_Percent	Other_Family_Percent	English_School_Percent	Cantonese_School_Percent	Other_School_Percent	English_TalkYourself	Cantonese_TalkYourself	Other_TalkYourself	English_Proficiency	Cantonese_Speak	English_Understand	Cantonese_Understand	English_Read	Cantonese_Read	English_Write	Cantonese_Write	English_Speak_Feel	Cantonese_Speak_Feel	English_Culture	Cantonese_Culture	English_Native_Importance	Cantonese_Native_Importance	English_Native_Think	Cantonese_Native_Think
1	3192755	Heritage	55.128	prefer not to respond	22	3	0	7	0	17	10	20	0	20	20	5	0	100	0	0	50	50	0	90	0	10	100	0	0	6	5	6	6	6	4	6	4	6	6	6	6	6	6	6	6
2	3261789	Native	-59.756	female	23	3	0	8	3	17	20	6	16	3	20	4	5	40	30	30	0	100	0	40	30	30	0	100	0	4	6	5	6	4	6	4	6	5	5	3	3	6	6	6	6
3	3194995	Native	-15.986	male	28	0	0	10	0	20	11	20	20	20	20	7	5	70	30	0	10	90	0	50	50	0	50	40	10	6	6	6	6	6	6	6	6	6	6	5	6	6	6	6	6
4	3194393	Native	-21.616	female	22	1	0	4	0	16	12	20	18	18	18	1	1	60	40	0	10	90	0	80	20	0	30	70	0	5	6	5	6	5	6	5	6	5	6	5	5	6	4	6	6
5	3194247	Heritage	18.802	female	24	3	0	16	0	12	6	8	16	8	16	6	4	90	10	0	20	80	0	100	0	0	80	20	0	5	6	6	6	5	6	5	6	6	3	6	4	6	4	6	4
6	3252909	Heritage	83.912	male	22	4	0	5	1	18	0	20	0	20	20	18	0	90	10	0	40	60	0	100	0	0	90	10	0	6	4	6	5	6	1	5	1	5	6	6	6	6	6	6	5
7	3211915	Heritage	13.076	female	24	2	0	6	0	17	0	17	7	0	20	3	3	90	10	0	10	90	0	100	0	0	60	40	0	6	5	6	6	6	5	6	3	6	6	6	6	6	6	6	6
8	3252820	Heritage	138.032	female	22	5	0	8	3	16	3	20	0	15	20	5	0	90	10	0	80	20	0	100	0	0	90	10	0	6	2	6	4	6	0	6	0	6	1	5	0	6	2	6	1
9	3241511	Heritage	129.95	male	26	2	1	5	3	14	3	20	0	20	20	12	0	100	0	0	50	50	0	100	0	0	100	0	0	6	1	6	1	6	0	6	0	6	3	6	6	6	3	6	3
10	3314189	Native	-10.442	female	24	2	0	2	1	20	20	20	20	0	20	20	20	40	60	0	0	100	0	100	0	0	20	80	0	5	6	5	6	5	5	4	4	4	6	2	6	6	2	6	2
11	3257131	Native	-42.95	male	27	3	0	20	8	20	20	5	20	2	20	3	5	40	70	10	50	50	0	100	50	30	20	80	0	5	6	5	6	6	6	4	6	5	6	4	6	6	6	6	6
12	3252772	Heritage	105.524	female	22	1	0	2	2	20	0	20	20	20	20	8	1	90	10	0	50	50	0	100	0	0	90	10	0	6	3	6	3	6	0	6	0	6	4	6	4	6	5	6	5
13	3346438	Heritage	103.618	female	26	1	0	4	1	20	0	20	4	20	20	20	0	100	0	0	50	50	0	100	0	0	90	10	0	6	4	6	6	6	0	6	0	6	6	6	5	6	4	6	6
14	4438360	Heritage	7.17399999999998	female	25	4	0	6	4	12	3	20	7	0	20	10	0	90	10	0	10	90	0	100	0	0	50	50	0	5	4	6	5	6	2	6	2	4	5	4	6	5	6	1	6
15	4459409	Heritage	41.6	female	34	5	0	10	4	9	6	20	8	6	20	20	20	100	0	0	90	10	0	100	0	0	90	10	0	6	5	6	6	6	6	6	5	6	5	5	4	6	6	6	6
16	4450902	Native	-44.77	male	29	4	0	15	4	16	16	20	20	0	20	2	7	40	60	0	10	90	0	80	20	0	0	100	0	5	6	5	6	5	6	4	5	5	4	4	5	6	6	5	6
17	4444015	Heritage	77.192	male	20	0	0	5	5	13	0	20	20	20	20	0	0	100	0	0	70	30	0	100	0	0	80	20	0	5	5	5	4	6	0	6	0	5	4	5	5	5	4	5	3
18	4439327	Heritage	86.726	female	21	5	3	10	17	13	2	20	20	20	20	5	2	80	20	0	60	40	0	90	10	10	90	10	0	5	3	6	4	6	0	6	0	6	5	4	3	6	5	6	5
19	4439076	Heritage	48.85	female	36	5	0	11	2	8	5	20	5	0	20	7	6	50	0	50	10	80	10	60	0	40	60	20	20	6	3	6	4	6	0	6	0	6	6	5	1	6	2	3	3
20	4439080	Heritage	107.16	female	35	5	0	8	1	18	5	20	8	20	20	17	0	100	0	0	70	30	0	100	0	0	90	10	0	6	2	6	4	6	1	6	0	6	4	5	4	5	4	5	4
21	4438920	Native	-41.502	male	25	5	0	16	3	16	6	20	20	0	20	7	7	40	60	0	20	70	10	40	50	10	30	70	0	5	6	5	6	6	6	4	5	5	6	5	5	5	5	5	6
22	4438485	Heritage	65.748	female	32	3	0	12	2	16	6	20	20	0	17	11	4	100	0	0	0	0	0	100	0	0	100	0	0	6	6	6	6	6	6	6	6	6	1	6	0	6	1	6	1
23	4438405	Native	-37.954	male	20	8	0	18	1	18	11	2	18	2	18	1	2	70	20	10	20	80	0	100	0	0	30	70	0	4	6	5	6	5	6	4	6	4	6	4	6	6	4	6	5
24	4895705	Heritage	37.05	male	22	3	1	7	4	17	0	20	2	20	20	6	6	80	20	0	10	90	0	80	20	0	70	20	10	6	5	6	5	6	4	6	3	5	5	4	6	6	6	6	5
25	4460385	Native	-52.484	male	36	8	0	20	1	8	0	8	16	0	20	12	1	80	10	10	0	90	10	90	10	0	40	40	20	4	6	5	6	5	6	5	6	4	6	3	6	5	6	3	6
26	4558722	Native	-47.944	female	28	4	0	15	4	17	20	20	20	0	20	2	20	90	10	0	0	100	0	100	0	0	40	60	0	5	6	5	6	6	6	5	6	4	6	6	6	6	6	3	6
27	4487851	Native	-54.938	female	27	7	4	12	7	19	12	7	20	0	20	2	0	70	20	10	0	90	10	100	0	0	10	70	20	4	6	5	6	5	6	4	6	4	6	3	5	4	5	4	6
28	4444781	Native	-46.134	female	24	7	0	15	1	7	0	7	17	3	17	2	0	10	0	90	0	100	0	100	0	0	0	100	0	6	6	6	6	6	6	6	6	5	6	3	6	6	6	6	6
29	4447914	Native	-42.592	male	32	4	1	7	3	18	13	20	20	5	20	8	4	10	80	10	10	90	0	90	10	0	0	100	0	5	6	5	6	5	6	5	6	3	6	4	5	6	6	6	6
30	4451199	Heritage	73.83	female	36	4	0	5	2	16	6	20	0	11	20	11	0	100	0	0	0	100	0	100	0	0	90	10	0	6	4	6	5	6	0	6	0	6	5	5	5	6	6	6	6
31	4451457	Native	-48.586	female	21	1	0	3	0	15	15	3	18	9	20	1	5	50	50	0	0	100	0	60	40	0	30	70	0	5	6	5	6	6	6	6	6	4	6	4	5	6	6	6	6
32	4454137	Heritage	72.83	female	26	0	0	5	6	12	7	20	0	15	20	4	0	100	0	0	0	90	10	100	0	0	70	30	0	6	4	6	4	6	2	6	2	6	4	6	4	6	6	6	5
33	4469155	Native	-35.78	male	22	0	0	10	4	17	8	20	13	0	10	0	0	20	80	0	10	10	80	100	0	0	10	90	0	5	6	5	5	4	5	3	3	3	5	4	5	3	5	3	6
34	4724803	Heritage	16.896	female	23	6	0	9	2	16	0	20	0	10	20	1	0	80	10	10	40	60	0	100	0	0	60	30	10	6	4	6	5	6	2	6	1	3	6	1	6	1	6	3	6
35	4438899	Heritage	38.414	female	21	0	0	1	0	20	0	20	1	20	20	3	0	100	0	0	40	60	0	100	0	0	70	30	0	6	5	6	6	6	4	6	4	6	6	6	6	6	6	1	4
36	4451444	Heritage	50.672	male	34	4	0	7	4	19	2	20	0	0	20	8	0	90	10	0	0	100	0	100	0	0	80	20	0	6	5	6	5	6	2	6	1	6	5	6	6	6	6	6	6
37	4499014	Heritage	69.474	female	24	3	0	10	15	20	15	20	20	20	20	20	1	100	0	0	10	90	0	100	0	0	100	0	0	6	4	6	6	6	4	6	4	6	3	6	6	6	5	6	5
38	4512833	Heritage	81.008	male	24	4	2	4	3	9	7	20	2	0	18	3	0	100	0	0	50	50	0	100	0	0	80	20	0	6	4	5	3	6	2	6	1	5	5	5	3	5	4	6	4
39	4439541	Heritage	35.6	female	22	1	0	9	0	16	16	8	15	20	20	2	0	80	20	0	10	90	0	100	0	0	90	10	0	6	5	6	5	6	6	6	4	6	4	6	4	6	6	6	3
40	4439296	Heritage	42.778	male	25	0	0	0	0	17	10	20	4	20	20	7	3	90	10	0	50	50	0	80	10	10	80	20	0	6	6	6	6	6	6	6	6	5	6	4	4	6	6	4	3
41	4439041	Heritage	77.466	male	28	3	2	5	4	18	3	20	0	0	20	3	2	100	0	0	30	70	0	100	0	0	100	0	0	6	5	6	4	6	2	6	2	6	6	6	6	3	2	6	3
42	4438849	Heritage	0.274000000000029	female	26	4	0	14	0	17	10	20	15	7	20	4	4	90	10	0	10	90	0	100	0	0	50	50	0	6	6	6	6	6	6	6	5	4	4	5	4	5	5	5	5
43	4438882	Native	-2.63599999999997	female	25	0	0	3	3	17	16	20	20	20	20	2	2	30	70	0	30	70	0	70	20	10	40	60	0	5	6	5	6	6	6	5	4	5	5	5	5	5	5	6	3
44	4728695	Native	-11.796	female	29	10	2	16	7	6	2	11	17	5	20	5	5	70	10	20	80	0	20	100	0	0	30	50	20	4	6	5	6	5	6	5	5	4	6	4	5	5	5	5	6
45	4505999	Heritage	35.51	female	32	5	0	14	4	11	7	20	12	5	20	8	0	100	0	0	70	30	0	100	0	0	50	50	0	5	6	6	6	6	5	6	4	5	6	6	4	6	4	6	2
46	4494834	Heritage	95.082	female	25	2	0	3	3	17	0	20	0	20	20	8	0	100	0	0	50	50	0	100	0	0	90	10	0	6	4	6	4	6	0	6	0	5	5	4	4	6	6	6	6
47	4472697	Heritage	57.662	male	23	3	0	4	2	16	0	20	0	5	18	5	0	90	10	0	10	90	0	90	10	0	60	40	0	6	5	6	5	6	1	6	0	5	4	5	4	6	5	6	6
48	4448468	Heritage	82.64	other	24	1	0	1	3	17	5	20	0	0	20	2	0	100	0	0	20	80	0	100	0	0	90	10	0	6	3	6	4	6	0	6	0	6	5	6	5	6	6	6	6
49	4439070	Native	-45.044	female	21	5	0	9	2	15	12	4	17	0	18	0	1	50	50	0	0	100	0	70	30	0	10	50	40	4	6	5	6	5	5	6	4	5	6	3	4	6	6	6	6
50	4438506	Heritage	95.532	female	26	1	1	5	3	12	1	20	1	20	20	5	0	100	0	0	50	50	0	100	0	0	70	30	0	6	3	6	4	6	1	6	0	4	5	5	4	6	2	6	3
51	4439281	Native	-12.982	female	30	7	1	19	6	10	6	19	11	2	20	12	0	90	10	0	0	100	0	100	0	0	60	40	0	4	4	3	4	4	3	4	3	6	6	6	6	4	6	1	6
52	4447722	Native	-68.284	male	33	3	0	13	3	12	0	20	20	0	20	9	9	40	60	0	20	80	0	80	20	0	30	70	0	2	6	1	6	3	6	2	6	2	6	4	6	6	6	4	5
53	4448065	Heritage	108.61	male	27	4	2	5	3	16	0	20	2	20	20	10	0	100	0	0	40	50	10	100	0	0	80	20	0	6	3	6	3	6	0	6	0	6	6	6	4	6	3	6	5
54	4450482	Heritage	87.908	female	26	1	1	3	3	16	0	20	1	20	20	10	3	100	0	0	70	30	0	100	0	0	90	10	0	6	4	6	5	6	2	6	1	6	4	6	6	6	6	6	6
55	4451019	Heritage	77.918	female	25	3	0	5	1	17	5	20	0	0	20	10	3	80	10	10	20	80	0	100	0	0	90	10	0	6	5	6	4	6	0	6	0	6	3	6	6	6	6	4	4
56	4627022	Native	-102.44	male	37	3	0	12	2	17	15	1	20	1	20	0	16	0	100	0	10	90	0	10	90	0	0	100	0	4	6	4	6	5	6	4	5	1	6	3	6	6	3	5	5
57	4438336	Heritage	58.12	female	24	3	3	6	4	17	0	20	10	5	20	5	0	50	0	50	0	50	50	80	0	20	50	10	40	6	6	5	5	6	0	6	0	5	6	2	2	6	6	4	2
58	4556316	Heritage	112.154	male	29	3	0	5	3	18	3	20	1	0	18	20	0	100	0	0	50	50	0	100	0	0	100	0	0	6	2	6	3	6	0	6	0	6	3	6	4	6	6	0	0
59	4904283	Heritage	109.794	female	21	3	0	7	4	15	0	18	4	0	20	18	0	100	0	0	80	20	0	100	0	0	100	0	0	6	4	6	5	6	0	6	0	5	3	5	3	6	3	5	3
60	4634989	Native	-75.368	female	22	3	0	15	1	11	5	5	17	0	20	1	20	60	40	0	0	100	0	100	0	0	20	80	0	3	6	3	5	5	6	3	5	3	6	1	6	6	6	6	6
61	4472143	Heritage	117.874	female	18	2	0	5	1	15	7	18	10	18	18	18	7	100	0	0	90	10	0	100	0	0	80	10	10	6	1	6	3	6	0	6	0	6	1	6	2	6	6	6	6
62	4439181	Native	-72.194	female	27	3	1	12	1	16	16	1	20	0	20	1	20	10	80	10	0	100	0	20	70	10	30	70	0	4	6	4	6	5	6	4	6	5	6	5	6	6	6	6	5
63	4438662	Heritage	54.666	male	31	4	0	6	4	19	4	20	1	0	20	6	0	50	20	30	0	100	0	100	0	0	80	20	0	6	5	6	5	6	2	6	1	6	4	6	5	6	4	6	6
64	4438531	Native	-58.668	male	29	5	1	15	4	16	10	14	15	0	15	4	1	30	70	0	10	90	0	30	70	0	30	70	0	4	6	5	6	5	6	4	5	5	6	4	6	6	6	6	6
65	4438419	Heritage	84.64	male	24	5	2	12	5	17	0	10	12	15	20	1	1	100	0	0	90	10	0	100	0	0	90	10	0	6	4	6	4	6	1	6	0	6	4	6	3	6	6	6	6
66	4438437	Heritage	38.324	female	25	4	1	15	7	18	0	18	20	7	20	4	0	50	30	20	0	90	10	80	0	20	80	10	10	5	4	6	5	6	4	5	3	6	5	5	4	5	3	3	3
67	4458821	Heritage	101.528	female	19	6	0	7	3	12	3	13	5	0	19	9	0	100	0	0	70	30	0	100	0	0	100	0	0	6	2	6	3	6	0	6	0	6	2	2	3	6	2	6	3
68	4490670	Heritage	31.784	female	26	3	0	10	3	18	0	20	0	0	20	10	2	90	10	0	10	80	10	80	10	10	50	30	20	6	5	6	5	6	5	6	3	5	5	4	4	6	6	6	6
69	4492391	Heritage	18.254	male	23	3	0	10	6	17	0	7	16	0	20	3	3	70	30	0	10	90	0	100	0	0	40	60	0	5	4	5	4	5	4	5	4	5	5	5	4	6	4	6	5
70	4568498	Heritage	52.492	female	24	4	1	4	4	20	15	20	20	0	20	18	2	100	0	0	10	90	0	100	0	0	80	20	0	6	4	6	6	6	4	6	3	6	4	6	3	6	6	6	6
71	4606695	Heritage	51.492	female	21	1	1	14	2	15	0	20	20	20	20	0	0	80	10	10	10	50	40	100	0	0	80	10	10	5	4	5	4	6	2	6	2	6	5	5	5	6	5	6	6
72	4610878	Heritage	100.256	male	30	2	1	6	3	20	7	20	20	20	20	20	0	90	10	0	50	50	0	100	0	0	100	0	0	6	3	6	3	6	3	6	2	6	3	6	3	6	4	6	4
73	4705865	Native	-21.886	female	22	4	0	4	0	16	9	7	15	0	20	2	2	50	50	0	0	100	0	100	0	0	50	50	0	6	6	6	6	6	6	6	4	6	6	3	5	5	5	5	5
74	3577545	Heritage	63.664	female	18	4	1	8	2	14	5	17	1	10	18	5	2	90	0	10	60	40	0	100	0	0	50	10	40	5	3	4	3	5	3	5	2	6	2	3	5	6	6	6	6
75	3565843	Native	-13.982	male	19	3	0	5	1	13	6	7	12	6	19	0	0	90	10	0	30	70	0	80	10	10	30	70	0	5	6	6	6	6	6	6	6	5	6	6	6	6	6	4	6
76	3469325	Heritage	71.834	female	19	4	0	6	3	16	10	19	0	19	19	19	1	100	0	0	10	90	0	100	0	0	80	20	0	6	5	6	5	6	1	6	1	6	6	5	6	6	6	6	6
77	3464142	Native	-106.252	female	18	0	0	6	6	7	6	18	13	5	18	0	1	0	100	0	0	100	0	50	50	0	0	100	0	4	6	4	6	4	6	3	6	2	6	1	6	2	6	2	6
78	3324917	Heritage	123.776	male	19	4	1	8	5	13	0	19	0	19	19	19	1	100	0	0	60	40	0	100	0	0	80	10	10	6	4	6	5	6	0	6	0	6	4	5	1	6	2	6	4
79	3581994	Heritage	112.792	male	19	4	1	6	3	15	0	19	0	19	19	0	0	100	0	0	90	10	0	100	0	0	100	0	0	6	0	6	3	6	0	6	0	6	6	6	5	6	6	6	6
80	3253038	Native	-69.838	female	18	2	0	3	3	7	6	0	18	0	18	0	0	0	100	0	0	100	0	80	0	20	0	100	0	3	5	5	6	5	6	4	5	3	6	2	6	6	4	6	4
81	3435674	Heritage	75.652	female	19	3	0	3	2	17	10	19	9	19	19	5	0	90	10	0	70	20	10	100	0	0	90	10	0	6	6	6	6	6	4	6	1	6	5	6	3	6	6	6	6
82	3475903	Heritage	50.312	female	18	1	1	4	4	18	0	18	18	18	18	18	18	100	0	0	50	50	0	100	0	0	70	30	0	6	5	6	5	6	1	6	0	4	5	4	6	4	6	5	5
83	3402410	Heritage	99.806	male	18	1	0	3	2	10	0	18	18	18	18	1	0	100	0	0	60	40	0	100	0	0	100	0	0	6	3	6	4	6	0	6	0	6	4	6	6	5	4	6	4
84	3534578	Heritage	41.408	male	19	2	2	6	7	16	3	18	0	18	18	0	0	90	10	0	30	70	0	100	0	0	40	60	0	5	5	5	5	6	1	4	1	4	4	4	5	4	4	5	4
85	3580551	Heritage	11.902	female	20	3	3	3	3	8	8	8	12	8	12	8	12	70	30	0	70	30	0	100	0	0	100	0	0	5	5	6	6	6	6	5	6	6	6	5	5	6	6	6	6
86	3332193	Heritage	62.028	male	19	4	0	10	3	17	8	16	4	18	18	15	3	100	0	0	30	70	0	100	0	0	60	0	40	6	5	6	5	6	2	6	1	5	5	2	4	2	2	3	3
87	3257033	Heritage	100.166	female	18	0	0	1	4	13	8	18	0	18	18	5	2	90	10	0	50	50	0	100	0	0	90	10	0	6	4	6	4	6	1	6	1	6	3	6	3	6	5	6	5
88	4712687	Native	-22.426	male	18	8	0	13	3	12	2	7	11	0	18	1	0	100	0	0	0	100	0	100	0	0	50	50	0	5	6	6	6	6	6	5	6	6	6	6	6	6	6	2	6
89	4124799	Heritage	96.17	male	19	3	2	4	5	13	6	19	0	0	19	3	0	90	10	0	20	80	0	100	0	0	100	0	0	6	3	6	3	6	1	6	1	6	5	6	5	6	4	6	1
90	4706158	Native	-15.708	male	21	5	3	20	5	15	0	15	20	0	20	2	2	60	30	10	10	50	40	80	10	10	40	40	20	4	5	4	5	4	4	3	1	3	4	3	4	6	6	6	6
91	4704264	Native	-51.764	female	18	1	1	5	4	12	12	0	18	1	18	12	12	20	80	0	10	90	0	50	50	0	60	40	0	5	6	6	6	6	6	5	6	4	5	2	5	6	6	5	5
92	4744616	Heritage	62.574	female	20	2	0	3	1	17	3	20	9	20	20	5	0	80	10	10	70	20	10	100	0	0	90	10	0	6	6	6	6	6	4	6	1	6	6	5	5	6	6	6	6
93	4726983	Heritage	96.898	male	19	2	2	4	4	12	5	19	19	19	19	0	0	100	0	0	50	50	0	100	0	0	90	10	0	6	4	6	4	6	0	6	0	6	3	5	1	6	5	6	6
94	4836378	Heritage	66.206	male	27	7	3	12	6	12	0	20	14	20	20	20	14	100	20	10	50	50	0	90	10	0	80	10	10	5	4	5	4	5	3	4	2	6	4	4	3	6	4	3	3
95	4704013	Heritage	82.91	female	18	1	1	2	3	12	6	18	0	18	18	3	3	100	0	0	50	50	0	80	20	0	90	10	0	6	4	6	5	6	1	6	1	6	4	6	3	6	5	6	5
96	4704514	Heritage	35.054	female	18	8	7	15	12	12	3	4	3	3	3	0	0	50	20	30	20	10	70	0	0	0	70	10	20	5	1	3	3	5	3	5	3	4	3	3	4	3	2	2	3
97	4720142	Heritage	85.092	female	18	1	1	2	5	8	0	18	0	18	18	4	0	60	30	10	60	40	0	90	0	10	80	10	10	6	3	6	5	6	0	5	0	5	5	5	5	6	6	6	5
98	4707032	Heritage	119.328	female	18	3	0	6	4	14	8	18	18	18	18	1	0	100	0	0	60	40	0	100	0	0	100	0	0	6	1	6	4	6	0	6	0	6	1	6	3	6	3	6	4
99	4720025	Heritage	65.118	female	18	3	2	4	3	14	3	18	0	18	18	1	1	100	0	0	50	50	0	100	0	0	100	0	0	6	4	6	6	6	0	6	0	6	6	0	6	4	5	4	5
100	4433497	Heritage	95.626	male	19	4	0	7	2	13	0	19	0	15	19	3	3	100	0	0	50	50	0	90	10	0	100	0	0	6	4	6	4	6	0	6	0	6	6	6	4	3	3	6	2
101	4836459	Native	-11.62	female	18	7	0	12	0	8	4	8	10	0	18	5	5	70	20	10	10	80	10	80	10	10	70	30	0	5	6	6	6	5	6	6	1	5	6	6	6	3	6	6	6
102	4714570	Heritage	59.662	female	18	3	2	5	4	13	0	18	0	18	18	4	0	100	0	0	20	80	0	100	0	0	60	40	0	6	6	6	6	6	0	6	0	6	6	6	6	6	6	6	6
103	4707041	Heritage	16.984	female	20	5	0	12	3	12	0	18	2	0	20	3	1	90	10	0	10	80	10	100	0	0	50	50	0	6	5	6	6	6	6	6	6	4	5	6	3	6	6	6	6
104	4737584	Native	-59.566	female	19	6	0	14	0	8	8	2	17	0	19	0	0	40	50	10	10	90	0	100	0	0	50	50	0	3	6	4	6	2	4	5	3	1	6	1	5	6	5	4	5
105	4714497	Native	-16.706	female	19	10	0	13	1	11	9	11	9	9	11	2	1	40	50	10	20	80	0	100	0	0	50	50	0	6	6	6	6	6	6	4	2	4	6	2	6	6	6	5	6
106	4723143	Native	-61.026	male	18	5	2	14	7	13	10	3	15	0	15	0	0	20	60	20	0	100	0	70	30	0	20	40	40	4	6	4	6	3	5	4	5	2	4	3	4	6	6	6	6
107	4706521	Native	-32.508	female	18	3	0	4	0	16	18	12	15	18	18	0	0	30	70	0	10	90	0	100	0	0	90	10	0	5	6	4	6	5	6	5	6	4	6	5	6	5	6	5	6
108	4185512	Heritage	60.664	male	22	3	0	6	3	13	8	20	0	0	20	2	0	90	10	0	20	80	0	100	0	0	90	10	0	5	4	5	4	5	1	4	1	5	4	5	2	6	5	6	5
